# Supplementary material for: Analysis of physiological changes in peanut germination and seedling stages following low-temperature stress
Source: Front Plant Sci. 2026 Mar 27;17:1787958. doi: 10.3389/fpls.2026.1787958 (PMC13067887; doi:10.3389/fpls.2026.1787958)
Supplement: Supplementary file 1 [file Table1.xlsx]

## Sheet: Sheet1
	Treatment Duration	Treatment Temperature	Sprout stage leaf MDA	Germination stage cotyledon MDA	Sprout stage leaf Pro	Germination stage cotyledon Pro	Sprout stage peanut leaf soluble sugar	Germination stage peanut cotyledon soluble sugar	Sprout stage peanut leaf CAT	Germination stage peanut cotyledon CAT	Sprout stage peanut leaf POD	Germination stage peanut cotyledon POD	Germination stage peanut cotyledon pod Sprout stage peanut leaf SOD	Germination stage peanut cotyledon SOD
Z1-15	0	8	4.6	4.1	176.1	273.1	8.2	14.5	11.8	3.5	68.25	49.35	357	174.25
Z1-15	0	8	4.7	4	165.2	276	7.9	14.2	10.5	3.7	70.98	50.61	367	179.58
Z1-15	0	8	4.6	4.1	153.4	278.2	8.1	13.9	11.3	3.4	71.82	51.87	342	171.79
Z1-15	0	4	5.7	5.2	190.7	296.3	7.9	13.9	10.2	3.2	73.71	53.13	422	226.32
Z1-15	0	4	5.8	5.3	187.3	299.1	7.7	14.2	11.5	3.4	76.23	54.81	417	232.88
Z1-15	0	4	5.7	5.2	195.2	301.5	8	13.3	10.9	3.1	77.7	56.28	427	223.45
Z1-15	0	0	6.8	6.1	212.5	316.5	8	13.2	10.8	3.6	80.85	59.85	492	279.62
Z1-15	0	0	6.9	6	234.7	319.2	7.8	12.7	9.5	3.4	82.32	61.32	487	284.95
Z1-15	0	0	6.8	6.1	211.1	321.1	8.1	13.4	11.2	3.5	84	44.1	497	277.98
Z1-15	0	CK	4.8	2.7	15.7	44.2	4.4	8.8	8.8	1.38	25.83	25.83	188.35	92.6
Z1-15	0	CK	5.3	2.6	16.1	46.1	4.6	8.6	9.3	1.42	24.78	24.78	190.52	92.3
Z1-15	0	CK	5.4	2.8	14.8	47.8	5.2	8.7	9.9	1.4	27.51	27.51	189.28	92.2
Z1-15	6	8	4.2	3.7	142.4	148.7	6.8	11.2	10.2	3	63.42	45.36	347	160.72
Z1-15	6	8	4.3	3.6	138.7	151.3	6.3	10.8	9.8	2.9	66.15	46.41	357	166.05
Z1-15	6	8	4.2	3.7	143.6	153.2	6.6	11.5	10.5	3.1	67.2	48.72	372	159.08
Z1-15	6	4	5.2	4.7	138.5	169.5	6.4	10.7	9.7	2.8	69.51	52.29	432	212.38
Z1-15	6	4	5.3	4.8	145.1	172.1	6.1	11	10.1	2.9	71.4	51.45	427	218.12
Z1-15	6	4	5.2	4.7	140.6	173.8	6.3	10.3	9.3	2.7	73.08	55.44	437	207.05
Z1-15	6	0	6.3	5.5	140.4	180.2	6.5	10.1	9.6	2.7	76.65	56.7	502	255.43
Z1-15	6	0	6.4	5.6	143.7	183.5	6.2	9.8	10	2.8	78.12	57.96	497	261.58
Z1-15	6	0	6.3	5.5	142.7	185.1	6.4	10.4	9.2	2.6	79.8	56.91	507	252.15
Z1-15	6	CK	5	2.3	23.3	45.1	4	8.6	8.2	1.35	36.75	36.75	203.68	98.5
Z1-15	6	CK	5.2	2.2	26.8	51.3	3.8	8.4	9.7	1.33	39.48	39.48	205.92	98.7
Z1-15	6	CK	4.9	2.4	27.1	56.8	4.1	8.6	10	1.37	40.32	40.32	204.64	98.6
Z1-15	12	8	3.8	3.3	57.4	88.2	5.6	8.7	9.3	2.6	59.85	39.9	337	149.65
Z1-15	12	8	3.9	3.2	65	90.5	5.9	8.3	8.9	2.5	61.53	41.16	347	154.98
Z1-15	12	8	3.8	3.3	65.9	92.1	5.7	8.9	9.6	2.3	63	42.21	322	147.19
Z1-15	12	4	4.8	4.2	74.6	81.5	5.5	8.2	8.8	2.6	65.1	44.31	412	193.52
Z1-15	12	4	4.9	4.3	58.1	83.9	5.3	7.9	9.2	2.4	66.78	45.57	407	199.26
Z1-15	12	4	4.8	4.2	71.4	85.7	5.4	8.4	8.5	2.5	68.25	46.83	417	190.65
Z1-15	12	0	5.8	5	81.3	89.3	5.2	7.6	8.9	2.4	71.82	51.03	392	236.98
Z1-15	12	0	5.9	5.1	72.4	91.8	5.5	7.3	9.3	2.2	73.5	52.29	477	242.72
Z1-15	12	0	5.8	5	77.1	93.4	5.3	7.8	8.6	2.3	75.18	53.55	487	233.29
Z1-15	12	CK	4.6	3.2	44.1	46.8	4.5	8.1	9.5	1.5	52.08	52.08	221.44	105.8
Z1-15	12	CK	5.5	3.1	43.7	39.4	4.3	8	8.5	1.48	53.55	53.55	223.75	105.4
Z1-15	12	CK	4.8	3.3	45.1	41.5	4.7	8.2	9.1	1.52	54.81	54.81	222.43	105.3
Z1-15	24	8	3.3	2.9	42.8	40.5	5.1	6.1	8.7	2.4	56.7	37.17	327	139.81
Z1-15	24	8	3.4	2.8	79.2	42.9	4.9	5.7	7.6	2.3	58.38	38.43	337	145.55
Z1-15	24	8	3.3	2.9	68.6	44.7	5	6.3	8.9	2.5	59.85	39.27	312	138.58
Z1-15	24	4	4.3	3.8	58.5	50.5	4.8	5.9	8.5	2.5	61.95	40.74	382	179.58
Z1-15	24	4	4.4	3.9	57.9	52.9	4.6	5.5	7.5	2.4	63.42	42	377	185.32
Z1-15	24	4	4.3	3.8	45.4	54.8	4.7	6.1	8.8	2.6	65.1	43.26	387	176.3
Z1-15	24	0	5.2	4.5	47.5	51.1	4.8	5.8	8.6	2.3	67.2	46.62	442	219.35
Z1-15	24	0	5.3	4.6	50.6	53.4	4.5	5.4	7.7	2.2	68.88	47.88	437	225.09
Z1-15	24	0	5.2	4.5	47.5	55.1	4.7	6	8.9	2.4	70.35	49.14	447	216.48
Z1-15	24	CK	5.1	3.4	45.1	18.1	3.7	7.4	8.9	2.05	51.45	51.45	240.42	112.4
Z1-15	24	CK	4.8	3.3	53.3	38.7	3.6	8.5	9.8	1.95	52.92	52.92	242.8	112.1
Z1-15	24	CK	4.9	3.5	41.1	42.6	4	7.3	8.3	2.08	49.98	49.98	241.78	112.5
Z1-15	36	8	2.9	2.6	41.2	44.9	4.7	5.7	8.6	2.3	57.75	38.22	317	132.43
Z1-15	36	8	3	2.5	48.4	46.2	4.4	5.9	7.7	2.4	59.22	39.48	327	137.76
Z1-15	36	8	2.9	2.6	0.2	43.5	4.6	5.5	8.9	2.1	60.9	40.32	302	130.79
Z1-15	36	4	3.9	3.4	47.2	45.3	4.4	5.8	8.2	2.3	63	41.79	362	166.05
Z1-15	36	4	4	3.5	51.4	42.8	4.7	5.6	7.6	2.2	64.68	43.05	357	171.38
Z1-15	36	4	3.9	3.4	50.6	57.7	4.1	6.1	8.8	2.4	66.15	44.31	367	163.18
Z1-15	36	0	4.8	3.5	28.3	45.8	4.6	5.7	8.5	2.4	68.25	47.67	402	201.72
Z1-15	36	0	4.9	4.2	55.3	33.9	4.5	6.2	7.9	2.3	69.72	48.93	397	207.05
Z1-15	36	0	4.8	4.3	46.2	47.5	4.7	5.3	8.7	2.2	71.4	50.19	407	198.85
Z1-15	36	CK	5.2	3	63.6	38.7	4	7.7	9.2	2.68	45.78	45.78	263.1	118.3
Z1-15	36	CK	4.9	2.9	71.2	66.3	3.8	7.6	10.1	2.72	47.25	47.25	265.55	118.6
Z1-15	36	CK	5.4	3.1	64.6	40.2	4.3	7.8	8.4	2.69	43.89	43.89	264.15	118.4
Z1-4	0	8	5.2	4.9	147.4	251.8	7.9	13.1	11.2	2.3	46.83	62.58	297	158.26
Z1-4	0	8	5.3	4.8	143.2	254.5	7.7	12.5	10.1	2.5	49.35	28.98	307	163.59
Z1-4	0	8	5.2	4.9	146.2	256.7	8	13.3	11.6	2.4	50.61	30.03	282	154.98
Z1-4	0	4	6.8	6.3	153.7	253.5	7.6	12.9	9.9	2.2	54.18	32.76	352	202.13
Z1-4	0	4	6.9	6.4	156.8	256.2	7.4	12.3	8.6	2.4	55.65	34.23	347	208.28
Z1-4	0	4	6.8	6.3	148.7	258.4	7.3	13	10.3	2.3	57.12	35.49	353	198.85
Z1-4	0	0	7.8	7.5	170.3	263.5	8.1	11.4	10.5	2.5	59.01	38.22	412	248.05
Z1-4	0	0	7.9	7.6	165.3	266.2	7.9	11.8	9.1	2.3	61.53	39.69	407	253.79
Z1-4	0	0	7.8	7.5	11.1	238.2	8.2	12.5	10.8	2.4	63	40.95	417	245.18
Z1-4	0	CK	4.5	2.3	14.3	45.6	4	6.8	7.9	1.19	21.42	21.42	178.43	88.5
Z1-4	0	CK	5.1	2.2	15.2	44.8	4.3	7.1	8.3	1.21	23.1	23.1	180.91	88.4
Z1-4	0	CK	4.7	2.4	28.1	45.6	3.8	6.6	8.7	1.2	20.58	20.58	179.98	88.3
Z1-4	6	8	5.1	4.7	100.5	141.5	6.6	11.3	9.3	2.1	43.05	23.52	287	146.78
Z1-4	6	8	5.2	4.6	104.6	144.2	6.3	10.9	8.8	2	45.78	24.78	297	152.52
Z1-4	6	8	5.1	4.7	96.9	145.8	6.5	11.5	9.7	1.9	46.83	25.83	272	143.09
Z1-4	6	4	7	6.5	111.6	151.4	6.3	11.1	8.5	2	48.72	27.93	342	186.96
Z1-4	6	4	7.1	6.6	121.6	153.1	6	10.7	7.9	1.9	50.4	29.19	337	192.7
Z1-4	6	4	7	6.5	105.7	154.3	6.2	11.2	8.9	1.8	52.08	30.45	347	183.68
Z1-4	6	0	8.1	7.8	137.6	158.3	6.8	10.6	8.7	2	53.55	32.97	392	230.42
Z1-4	6	0	8.2	7.9	137.1	164.2	6.7	10.2	7.8	1.9	55.23	34.23	387	236.98
Z1-4	6	0	8.1	7.8	133.9	162.7	6.9	10.7	9.1	2.1	56.7	35.49	397	227.55
Z1-4	6	CK	5.3	2.2	22.5	78.2	3.6	6.7	7.3	1.17	33.18	33.18	194.4	93.7
Z1-4	6	CK	5.2	2.1	27.1	40.8	6.1	6.5	8	1.2	34.65	34.65	196.64	93.5
Z1-4	6	CK	4.7	2.3	28.1	47.2	4.2	5.5	9	1.16	31.29	31.29	195.68	93.4
Z1-4	12	8	4.7	4.4	86.9	173.2	5.9	10.2	7.2	1.9	40.32	20.79	277	136.12
Z1-4	12	8	4.8	4.3	84	175.6	5.6	9.8	6.8	1.8	42	22.05	287	141.45
Z1-4	12	8	4.7	4.4	98.1	177.8	5.8	10.4	7.5	1.7	43.68	22.89	262	134.48
Z1-4	12	4	6.5	6.2	94.1	172.8	5.8	9.9	6.9	1.8	45.15	24.36	322	174.25
Z1-4	12	4	6.6	6.3	106.6	175.3	5.5	9.5	6.5	1.7	46.83	25.62	317	179.99
Z1-4	12	4	6.5	6.2	94	173.5	5.7	10	7.2	1.6	48.3	26.88	327	171.38
Z1-4	12	0	7.6	7.6	110.7	175.9	5.7	9.4	7.1	1.7	49.98	29.19	362	214.43
Z1-4	12	0	7.7	7.7	108.3	178.1	5.4	9	6.7	1.6	51.45	30.45	357	220.58
Z1-4	12	0	7.6	7.6	107.1	179.3	5.6	9.5	7.4	1.5	52.92	31.71	367	211.15
Z1-4	12	CK	5.3	2.9	30.7	44.6	4.4	7.7	7.7	1.3	45.15	45.15	209.56	100.1
Z1-4	12	CK	4.6	2.8	43.2	47.3	4.3	6.9	8.6	1.28	47.88	47.88	212.2	100.6
Z1-4	12	CK	4.9	3	46.1	42.8	4.1	6.6	7.2	1.32	43.89	43.89	210.88	100.2
Z1-4	24	8	4.2	4	62.5	93.2	5.2	8.9	5.5	1.7	37.8	18.27	267	129.15
Z1-4	24	8	4.3	3.9	63.7	95.7	4.9	8.5	4.3	1.6	39.48	19.53	277	134.48
Z1-4	24	8	4.2	4	41.7	97.8	5.1	9.1	5.8	1.8	40.95	20.16	252	126.69
Z1-4	24	4	5.9	5.7	65.8	92.9	5.2	9.3	5.4	1.6	42	21.42	302	160.72
Z1-4	24	4	6	5.8	77.8	95.4	4.9	8.9	4.2	1.5	43.68	22.68	297	166.46
Z1-4	24	4	5.9	5.7	66.4	97.5	5.1	9.5	5.7	1.7	45.15	23.94	307	157.85
Z1-4	24	0	7.1	7.2	76.3	93.5	5	9.1	5.2	1.6	46.2	25.41	332	199.26
Z1-4	24	0	7.2	7.3	77.2	95.9	4.8	8.7	4.1	1.5	47.88	26.67	327	205
Z1-4	24	0	7.1	7.2	70.3	97.9	4.9	9.3	5.5	1.7	49.35	27.93	337	195.98
Z1-4	24	CK	5.1	3	51.7	45.2	3.5	6.3	8.9	1.8	43.68	43.68	230.9	108.2
Z1-4	24	CK	5	2.9	23.1	46.3	3.8	5.6	7.5	1.75	45.15	45.15	233.28	108.4
Z1-4	24	CK	4.9	3.1	52.2	48.1	3.6	6.7	8.2	1.83	41.37	41.37	232.26	108.8
Z1-4	36	8	3.8	3.6	50.7	61.2	4.5	5.5	5.3	1.7	38.85	19.32	257	122.18
Z1-4	36	8	3.9	3.5	46.5	62.3	4.6	5.1	4.2	1.6	40.32	20.58	267	127.51
Z1-4	36	8	3.8	3.6	53.9	60.9	4.4	5.3	5.6	1.5	42	21.21	242	119.72
Z1-4	36	4	5.4	5.2	47.3	61.1	4.6	5.6	5.2	1.6	43.05	22.47	292	150.88
Z1-4	36	4	5.5	5.3	53.4	61.5	4.2	7.4	4.1	1.7	44.52	23.73	287	156.21
Z1-4	36	4	5.4	5.2	40.3	52.3	4.4	5.9	5.5	1.5	46.2	24.99	297	148.01
Z1-4	36	0	6.8	6.8	39.6	63.3	4.3	5.7	5.1	1.7	47.25	26.46	312	185.32
Z1-4	36	0	6.9	6.9	47.5	60.7	4.5	5.5	4.3	1.6	48.72	27.72	307	190.65
Z1-4	36	0	6.8	6.8	46.6	61.9	4.7	6	5.4	1.5	50.4	28.98	317	182.45
Z1-4	36	CK	4.8	2.9	68.2	37.3	3.9	8.9	7.8	2.18	36.75	36.75	250.85	113.8
Z1-4	36	CK	4.7	2.8	66.8	46.8	5.6	7.7	8.8	2.22	39.48	39.48	253.3	113.3
Z1-4	36	CK	5	3	66.4	39.1	4.7	7.2	7.4	2.19	35.49	35.49	252.25	113.5
